# Supplementary material for: Body Composition Changes During GLP-1 Receptor Agonist Therapy in Pediatric Obesity: A Pilot Study
Source: Metabolites. 2026 Jul 1;16(7):460. doi: 10.3390/metabo16070460 (PMC13414465; doi:10.3390/metabo16070460)
Supplement: Supplementary file 1 [file metabolites-16-00460-s001.zip]

Archive with 1 entries (1 files):
- metabolites-4346147-supplementary.pdf
